# Supplementary material for: Non-Athletic Cohorts Enrolled in Longitudinal Whole-Body Electromyostimulation Trials—An Evidence Map
Source: Sensors (Basel). 2024 Feb 2;24(3):972. doi: 10.3390/s24030972 (PMC10857049; doi:10.3390/s24030972)
Supplement: Supplementary file 1 [file sensors-24-00972-s001.zip]

Archive with 1 entries (1 files):
- sensors-2810137-supplementary.pdf
